# Supplementary material for: Prevalence of Osteosynthesis Hardware Removal Due to Surgical Site Infections Following Sagittal Split Osteotomy: A Systematic Review and Meta-Analysis
Source: J Clin Med. 2025 May 19;14(10):3558. doi: 10.3390/jcm14103558 (PMC12112105; doi:10.3390/jcm14103558)
Supplement: Supplementary file 1 [file jcm-14-03558-s001.zip]

Archive with 1 entries (1 files):
- jcm-3587883-supplementary.pdf
